# Supplementary material for: A Rare Case of Posterior Fossa Tumor and Central Precocious Puberty: Case Presentation and Review of the Literature
Source: Neurol Int. 2021 Oct 20;13(4):535–40. doi: 10.3390/neurolint13040053 (PMC8544465; doi:10.3390/neurolint13040053)
Supplement: Supplementary file 1 [file neurolint-13-00053-s001.zip]

Archive with 1 entries (1 files):
- neurolint-1422430-supplementary.pdf
